# Supplementary material for: Diffusion Barriers Minimizing the Strength Degradation of Reactive Air Brazed Ba0.5Sr0.5Co0.8Fe0.2O3-δ Membranes during Aging
Source: Membranes (Basel). 2023 May 10;13(5):504. doi: 10.3390/membranes13050504 (PMC10221055; doi:10.3390/membranes13050504)
Supplement: Supplementary file 1 [file membranes-13-00504-s001.zip]

Archive with 1 entries (1 files):
- membranes-2356912-supplementary.pdf
